# Supplementary material for: Incidence and Risk Factors of COVID-19 Vaccine Breakthrough Infections: A Prospective Cohort Study in Belgium
Source: Viruses. 2022 Apr 13;14(4):802. doi: 10.3390/v14040802 (PMC9029338; doi:10.3390/v14040802)
Supplement: Supplementary file 1 [file viruses-14-00802-s001.zip]

Archive with 1 entries (1 files):
- viruses-1653187-supplementary.pdf
